# Supplementary material for: DNA-Based Herbal Teas’ Authentication: An ITS2 and psbA-trnH Multi-Marker DNA Metabarcoding Approach
Source: Plants (Basel). 2021 Oct 6;10(10):2120. doi: 10.3390/plants10102120 (PMC8539046; doi:10.3390/plants10102120)
Supplement: Supplementary file 1 [file plants-10-02120-s001.zip]

Archive with 1 entries (1 files):
- Plants_Frigerio_2021_supplementary_proof.pdf
